# Supplementary material for: Effect of Antioxidant Supplementation on NET Formation Induced by LPS In Vitro; the Roles of Vitamins E and C, Glutathione, and N-acetyl Cysteine
Source: Int J Mol Sci. 2023 Aug 24;24(17):13162. doi: 10.3390/ijms241713162 (PMC10487622; doi:10.3390/ijms241713162)
Supplement: Supplementary file 1 [file ijms-24-13162-s001.zip]

Archive with 1 entries (1 files):
- ijms-2574168-supplementary.pdf
